# Supplementary material for: Colletotrichum echinochloae: A Potential Bioherbicide Agent for Control of Barnyardgrass (Echinochloa crus-galli (L.) Beauv.)
Source: Plants (Basel). 2023 Jan 17;12(3):421. doi: 10.3390/plants12030421 (PMC9919787; doi:10.3390/plants12030421)
Supplement: Supplementary file 1 [file plants-12-00421-s001.zip]

Archive with 1 entries (1 files):
- plants-2023980-supplementary.xlsx
