# Supplementary material for: Colletotrichum echinochloae: A Potential Bioherbicide Agent for Control of Barnyardgrass (Echinochloa crus-galli (L.) Beauv.)
Source: Plants (Basel). 2023 Jan 17;12(3):421. doi: 10.3390/plants12030421 (PMC9919787; doi:10.3390/plants12030421)
Supplement: Supplementary file 1 [file plants-12-00421-s001.zip › plants-2023980-supplementary.xlsx]

## Sheet: Sheet1
	species	VOUCHER	ITS	SOD2	MAT1-2	APN2
001	C. echinochloae	MAFF 511473	AB439811	AB440153	AB439820
002	C. echinochloae	MAFF 511472	AB439810	AB440152	AB439819
003	C. echinochloae	MAFF 511471	AB439809	AB440151	AB439818
004	C. echinochloae	MAFF 511328	AB439808	AB440150	AB439817
005	C. echinochloae	MAFF 511152	AB439807	AB440149	AB439816
006	C. eleusines	MAFF 511155	JX519218	EU554234		EU365038
007	C. jacksonii	MAFF 305460	EU554108	EU554212
008	C. jacksonii	MAFF 305439	EU554107	EU554211		EU365015
009	C. jacksonii	MAFF 511344	EU554133	EU554236		EU365040
010	C. jacksonii	511328EE	EU554132	EU554235		EU365039
011	C. jacksonii	511152EE	EU554130	EU554233		EU365037
012	C. graminicola	M 1.001	DQ003110			EU365081
014	C. graminicola	311343ZM	EU554113	EU554216		EU365020
015	C. graminicola	KY-297	DQ126252	DQ132040	DQ132019
016	C. graminicola	KY-398	DQ126253	DQ132041	DQ132020
017	C. sublineola	BPI399463	JQ478437	JQ478453		JQ478477
018	C. sublineola	S3.001	DQ003114	DQ132051	DQ002865	EU365121
019	C. falcatum	CGMCC 3.14187, CBS 147945	HM171677			HM569770
020	C. eremochloae	CBS 129661	JQ478447	JQ478449		JQ478476
021	C. hanaui	MAFF 305404	EU554101	EU554205		EU365008
022	C. cereale	CBS 129663, KS20BIG	DQ126177	DQ133277	DQ131946
023	C. miscanthi	MAFF 510857	EU554121	EU554224		EU365028
024	C. navitas	CBS 125086	GQ919067	GQ919073		GQ919069
025	C. nicholsonii	MAFF 511115	EU554126	EU554229		EU365033
026	C. paspali	MAFF 305403	EU554100	EU554204		EU365007
027	C. gloeosporioides	MAFF 239930	AB439815	AB440156	AB439823
